# Supplementary material for: Genome-wide analysis of HSP70 family genes in cabbage (Brassica oleracea var. capitata) reveals their involvement in floral development
Source: BMC Genomics. 2019 May 14;20:369. doi: 10.1186/s12864-019-5757-3 (PMC6518785; doi:10.1186/s12864-019-5757-3)
Supplement: Supplementary file 2 — Table S2. FPKM values of 52 BoHsp70 genes in various cabbage tissues. (XLS 29 kb) [file 12864_2019_5757_MOESM2_ESM.xls]

## Sheet: Sheet1
gene ID	gene name	Leaf	Stem	Flower	Silique	Bud	Callus	Root
Bol029014	BoHSP70-1	0.0384505	0.157962	0.0815572	0.160036	0.29552	0.103994	0.0690217
Bol009554	BoHSP70-2	44.1172	140.412	47.9181	107.045	26.5994	41.8515	74.5581
Bol009553	BoHSP70-3	0	0	0	0	0.423287	0.24544	0
Bol039526	BoHSP70-4	0.469885	0.191974	0.166155	0.118183	0.161554	1.33112	0
Bol018771	BoHSP70-5	0	0.0469107	10.7755	0.115557	32.9245	0.0685135	0.0616235
Bol036512	BoHSP70-6	3.87999	21.8392	15.2513	15.1946	10.986	51.7526	23.57
Bol030974	BoHSP70-7	874.963	872.672	496.205	222.987	342.51	297.314	318.306
Bol007329	BoHSP70-8	13.0314	248.963	132.049	318.198	7.83287	116.656	105.488
Bol023082	BoHSP70-9	3.1398	9.728	1.57777	2.45163	2.5582	19.6485	19.7729
Bol024627	BoHSP70-10	678.596	624.772	266.553	391.033	482.191	337.417	639.836
Bol015484	BoHSP70-11	0	0	9.63838	0	17.7914	0.0685135	0.0616235
Bol012377	BoHSP70-12	0	0	0.347351	0.123182	0.0849109	0.872507	0
Bol008775	BoHSP70-13	213.143	193.272	137.97	181.271	260.87	199.1	272.252
Bol025936	BoHSP70-14	2.53345	0.572955	1.12681	1.31842	7.71698	0.551539	0.686116
Bol004630	BoHSP70-15	115.54	119.094	204.995	207.056	330.592	87.1166	58.1129
Bol005557	BoHSP70-16	39.0363	48.598	165.894	100.263	134.205	49.0754	30.9514
Bol005539	BoHSP70-17	0.051044	0.0469107	0.433185	4.0445	27.1608	0	0.0616235
Bol022870	BoHSP70-18	160.159	242.411	262.095	122.664	319.402	239.592	273.762
Bol041394	BoHSP70-19	0.051044	0	8.82615	0	54.1899	0	0.246494
Bol032741	BoHSP70-20	43.338	13.9348	12.8815	26.3151	74.8507	73.4016	45.1895
Bol035016	BoHSP70-21	9.42304	7.03558	15.3091	11.0824	6.75004	17.2297	8.27819
Bol025569	BoHSP70-22	0	0	12.6707	1.07853	191.915	0	0.246494
Bol044280	BoHSP70-23	0	0	0	0	0	0	0
Bol014092	BoHSP70-24	53.4746	134.119	36.9398	115.886	5.66159	14.9463	71.4153
Bol025245	BoHSP70-25	0.357308	4.55034	2.43667	3.2356	23.4762	1.43878	1.8487
Bol030773	BoHSP70-26	14.5318	8.35667	7.07602	12.6793	10.9734	5.67358	12.4394
Bol010298	BoHSP70-27	9.65966	4.39183	3.99756	8.12904	4.43504	4.05873	2.43624
Bol010299	BoHSP70-28	8.44569	1.80718	2.3432	3.77435	2.42337	5.96507	0.971593
Bol010323	BoHSP70-29	9.64732	17.873	20.1973	3.38968	12.8961	3.01459	0.554611
Bol005376	BoHSP70-30	0.867748	2.11098	0.568556	0.385191	7.55343	1.0277	0.123247
Bol031604	BoHSP70-31	36.3944	180.7	49.329	112.514	29.8979	29.1867	123.802
Bol042853	BoHSP70-32	3.18422	3.22595	4.20811	2.90444	4.06511	4.99498	2.15188
Bol042165	BoHSP70-33	90.6474	105.174	57.7476	109.594	105.225	121.396	92.6793
Bol013215	BoHSP70-34	6.95893	2.31321	2.22114	5.26235	3.584	1.81621	3.0767
Bol025147	BoHSP70-35	29.6055	18.3421	18.8977	22.2255	36.6881	21.3762	11.3387
Bol045633	BoHSP70-36	7.19681	6.36816	4.39573	6.45749	7.08897	3.36358	1.12004
Bol006580	BoHSP70-37	0	0.177354	0	0.036437	0.0497525	2.8528	1.74701
Bol032207	BoHSP70-38	4.57213	2.98082	3.67669	3.36424	4.30765	2.77273	2.55082
Bol017308	BoHSP70-39	5.48273	4.26047	2.20913	3.10286	3.74359	0.908815	1.76497
Bol043724	BoHSP70-40	238.171	260.151	109.939	177.624	234.305	136.958	144.076
Bol041704	BoHSP70-41	50.1252	43.3455	42.75	49.1888	101.616	22.8835	17.7476
Bol037535	BoHSP70-42	2.13718	1.52295	1.47367	1.49149	1.65369	0.788427	0.193637
Bol036345	BoHSP70-43	0	3.91416	0.238262	7.46284	0.2091	0.900859	0.817052
Bol023729	BoHSP70-44	0	0.321528	0	0	0	2.9055	0
Bol011835	BoHSP70-45	0	0	0	0	0	0	0
Bol011837	BoHSP70-46	0	0	0	0	0	0	0
Bol003943	BoHSP70-47	0	0	0	0	0	0	0
Bol003401	BoHSP70-48	9.28281	6.25339	5.32455	7.24752	9.18827	7.16672	3.71688
Bol003004	BoHSP70-49	19.8221	42.7356	11.2538	6.25935	13.6067	17.5623	13.6907
Bol002682	BoHSP70-50	0	0	0.503393	1.35259	1.79484	0.84891	0
Bol002311	BoHSP70-51	0.201125	0.190849	0	0	0.213744	0	0.253333
Bol001093	BoHSP70-52	0	0	10.3423	0	31.7402	0	0
