# Supplementary material for: Genome-wide analysis of HSP70 family genes in cabbage (Brassica oleracea var. capitata) reveals their involvement in floral development
Source: BMC Genomics. 2019 May 14;20:369. doi: 10.1186/s12864-019-5757-3 (PMC6518785; doi:10.1186/s12864-019-5757-3)
Supplement: Supplementary file 3 — Table S3. FPKM values of 8 BoHsp70 genes in different periods of buds. (XLSX 10 kb) [file 12864_2019_5757_MOESM3_ESM.xlsx]

## Sheet: Sheet1
		gene ID	gene name	s1	s2	s3	s4	f1	f2	f3	f4
		Bol018771	BoHSP70-5	0.636667	0.446667	0.54	0.38	1.18	0.62	0.98	37.4467
		Bol005539	BoHSP70-17	3.00333	3.51	5.61	3.29333	2.68667	4.52667	7.05333	48.1767
		Bol041394	BoHSP70-19	0.306667	0.273333	0.14	0.04	0.146667	0.146667	0.11	25.6433
		Bol025569	BoHSP70-22	0	0	0.176667	0.0766667	0.0333333	0.113333	0.213333	170.207
		Bol025245	BoHSP70-25	0.9	1.3	1.15	2.05667	1.96333	2.78	3.07667	31.8833
		Bol005376	BoHSP70-30	7.18333	37.0533	67.8433	19.8467	8.30333	21.5467	67.2367	27.8633
		Bol041704	BoHSP70-41	106.22	114.447	107.4	100.027	106.297	106.44	85.08	125.733
		Bol001093	BoHSP70-52	0	0.716667	0.8	0.0666667	0	0	0.346667	9.04333

## Sheet: Sheet2
	gene name	s2	s3	s4	f2	f3	f4
	BoHSP70-5	0.446667	0.54	0.38	0.62	0.98	37.4467
	BoHSP70-17	3.51	5.61	3.29333	4.52667	7.05333	48.1767
	BoHSP70-19	0.273333	0.14	0.04	0.146667	0.11	25.6433
	BoHSP70-22	0	0.176667	0.0766667	0.113333	0.213333	170.207
	BoHSP70-25	1.3	1.15	2.05667	2.78	3.07667	31.8833
	BoHSP70-30	37.0533	67.8433	19.8467	21.5467	67.2367	27.8633
	BoHSP70-41	114.447	107.4	100.027	106.44	85.08	125.733
	BoHSP70-52	0.716667	0.8	0.0666667	0	0.346667	9.04333
