# Supplementary material for: Genome-wide analysis of HSP70 family genes in cabbage (Brassica oleracea var. capitata) reveals their involvement in floral development
Source: BMC Genomics. 2019 May 14;20:369. doi: 10.1186/s12864-019-5757-3 (PMC6518785; doi:10.1186/s12864-019-5757-3)
Supplement: Supplementary file 4 — Table S4. The primer sequences of 9 BoHsp70 genes used for qRT-PCR. (XLS 22 kb) [file 12864_2019_5757_MOESM4_ESM.xls]

## Sheet: Sheet1
	Primer	5'to3'
	BoHSP70-5-F	CTGAAGTCCTGTTCCAGCCATCG
	BoHSP70-5-R	TCCACCACTAAGCACAATGTTACCG
	BoHSP70-14-F	CCAAGGCTAACCGTGAGAAGATGAC
	BoHSP70-14-R	CCTCGTATATTGGAACCGTGTGACTC
	BoHSP70-17-F	GCTCTGCTACATCGCTCTTGACTAC
	BoHSP70-17-R	CACTTGTCCATCAGGCATCTCGTAG
	BoHSP70-19-F	GTCCTGAAGTCCTGTTCCAACCATC
	BoHSP70-19-R	TTCCACCACTGAGCACAATGTTCC
	BoHSP70-22-F	TTGAGAAGAACTACGAGATGCCTGATG
	BoHSP70-22-R	CACCACTGAGGACGATGTTACCATAC
	BoHSP70-25-F	GAGAAGAACTACGAGATGCCTGATGG
	BoHSP70-25-R	TTCCACCACTGAGCACAATGTTACC
	BoHSP70-30-F	GGTATTGTGCTTGACTCTGGAGATGG
	BoHSP70-30-R	GAGACGCAGGATAGCATGTGGAAG
	BoHSP70-41-F	TGGTATTGTGCTTGATTCTGGAGATGG
	BoHSP70-41-R	GCAGGATGGCGTGTGGAAGAG
	BoHSP70-52-F	TGACATGGAGAAGATATGGCATCACAC
	BoHSP70-52-R	TTGAATGGCGACATACATAGCAGGAG
