# Supplementary material for: Genome-wide analysis of HSP70 family genes in cabbage (Brassica oleracea var. capitata) reveals their involvement in floral development
Source: BMC Genomics. 2019 May 14;20:369. doi: 10.1186/s12864-019-5757-3 (PMC6518785; doi:10.1186/s12864-019-5757-3)
Supplement: Supplementary file 5 — Table S5. The primer used for cloning of BoHsp70–5. (XLS 19 kb) [file 12864_2019_5757_MOESM5_ESM.xls]

## Sheet: Sheet1
	Primer	5'to3'
	BoHSP70-5-F	CAGTGGTCTCACAACATGGCGGATGGTGAAGATAT
	BoHSP70-5-R	CAGTGGTCTCATACAGAAGCACTTTCTGTGGACAA
